# Supplementary material for: Reduction of Plasma BCAAs following Roux-en-Y Gastric Bypass Surgery Is Primarily Mediated by FGF21
Source: Nutrients. 2023 Mar 31;15(7):1713. doi: 10.3390/nu15071713 (PMC10096671; doi:10.3390/nu15071713)
Supplement: Supplementary file 1 [file nutrients-15-01713-s001.zip]

Archive with 1 entries (1 files):
- nutrients-2272987-supplementary.pdf
